# Supplementary material for: Hidden Contamination Patterns: A Stochastic Approach to Assessing Unsymmetrical Dimethylhydrazine Transformation Products in Kazakhstan’s Rocket Crash Area
Source: Toxics. 2025 Nov 6;13(11):963. doi: 10.3390/toxics13110963 (PMC12656182; doi:10.3390/toxics13110963)
Supplement: Supplementary file 1 [file toxics-13-00963-s001.zip]

Archive with 1 entries (1 files):
- toxics-3957499-supplementary.pdf
